# Supplementary material for: Silence is golden, but my measures still see—why cheaper-but-noisier outcome measures in large simple trials can be more cost-effective than gold standards
Source: Trials. 2024 Aug 12;25:532. doi: 10.1186/s13063-024-08374-5 (PMC11318131; doi:10.1186/s13063-024-08374-5)
Supplement: Supplementary file 7 — Supplementary Material 7: Supplementary Table 4. Comparison of final response [file 13063_2024_8374_MOESM7_ESM.xlsx]

## Sheet: comparision 12.2 final resposne
id	ROB	n_s	N_s	n_L	N_L	OR_unrounded	L_shot	L_long	ratio_in_length	unit_of_length	ln_ratio	ln_or	se_ln_or
Sletto 1940	high	68	100	123	200	0.751719	10	30	3	page	1.09861	-0.285393	0.258985
Mason 1961	high	310	370	303	371	0.862429	6	8	1.33333	page	0.287682	-0.148003	0.194676
Brown 1965	unclear	248	262	247	261	0.995968	1	2	2	page	0.693147	-0.00404041	0.388507
Kaplan 1970a	high	167	217	162	219	0.85093	5 or 1	10 or 2	2	minutes	0.693147	-0.161426	0.222946
Hendrick 1972	unclear	46	200	36	200	0.734889	1	7	7	page	1.94591	-0.308036	0.249215
Berdie 1973	unclear	23	36	35	72	0.534665	1	3	3	page	1.09861	-0.626115	0.419523
Roscoe 1975	unclear	383	528	388	528	1.04924	4	6	1.5	page	0.405465	0.0480617	0.138664
Giles 1978	unclear	80	148	305	592	0.90331	64	70	1.09375	questions	0.0896122	-0.101689	0.184307
Hansen 1980	unclear	130	300	95	300	0.606004	32	102	3.1875	questions	1.15924	-0.500869	0.170232
Adams 1982	unclear	224	550	383	1100	0.777408	1	4	4	page	1.38629	-0.25179	0.107412
Chen 1984	unclear	171	280	166	280	0.928183	2	5	2.5	page	0.916291	-0.0745263	0.17268
Cartwright 1986	unclear	528	640	755	960	0.781227	2	5	2.5	page	0.916291	-0.24689	0.13048
Jacobs 1986	unclear	81	100	79	100	0.882422	NA	NA		NA		-0.125085	0.353913
Cartwright 1987	high	72	168	93	166	1.69863	2	5	2.5	questions	0.916291	0.529822	0.22081
Jobber 1989	unclear	160	300	160	300	1	5	9	1.8	page	0.587787	0	0.163663
Spry 1989b	high	51	200	40	200	0.730392	2	8	4	page	1.38629	-0.314174	0.239936
Roszkowski 1990a	unclear	440	500	620	1000	0.222488	1	4	4	page	1.38629	-1.50288	0.152263
Roszkowski 1990n	unclear	228	300	156	300	0.342105	1	4	4	page	1.38629	-1.07264	0.177847
Roszkowski 1990b	unclear	231	300	230	500	0.254449	1	4	4	page	1.38629	-1.36865	0.163931
Roszkowski 1990j	unclear	154	200	153	300	0.310893	1	4	4	page	1.38629	-1.16831	0.20389
Roszkowski 1990h	unclear	162	200	153	300	0.244142	1	4	4	page	1.38629	-1.41	0.214073
Roszkowski 1990e	unclear	156	200	117	300	0.180328	1	4	4	page	1.38629	-1.71298	0.207723
Roszkowski 1990f	unclear	174	200	117	300	0.0955342	1	4	4	page	1.38629	-2.34827	0.241289
Roszkowski 1990g	unclear	184	200	140	234	0.12951	1	4	4	page	1.38629	-2.044	0.292773
Roszkowski 1990l	unclear	180	200	222	300	0.316239	1	4	4	page	1.38629	-1.15126	0.269964
Roszkowski 1990i	unclear	154	200	144	300	0.275724	1	4	4	page	1.38629	-1.28835	0.20393
Roszkowski 1990d	unclear	160	200	141	300	0.221698	1	4	4	page	1.38629	-1.50644	0.211262
Roszkowski 1990c	unclear	168	200	138	300	0.162257	1	4	4	page	1.38629	-1.81857	0.224992
Jacoby 1990	unclear	665	1000	660	1000	0.977886	8	16	2	page	0.693147	-0.0223623	0.0945789
Roszkowski 1990k	unclear	207	300	141	300	0.398414	1	4	4	page	1.38629	-0.920264	0.170191
Roszkowski 1990m	unclear	225	300	171	300	0.44186	1	4	4	page	1.38629	-0.816761	0.177137
Kuskowska-Wolk 1992	unclear	2661	3417	2540	3366	0.873636	6	7	1.16667	page	0.154151	-0.135091	0.0574709
Vogel 1992	unclear	21	34	20	34	0.884354	1	3	3	page	1.09861	-0.122898	0.495954
Enger 1993	unclear	1170	4716	660	2362	1.17527	1	2	2	page	0.693147	0.161497	0.0569158
Biner 1994	unclear	51	100	44	100	0.754902	1	5	5	page	1.60944	-0.281167	0.283902
Nagata 1995	unclear	50	100	193	500	0.628664	1	2	2	page	0.693147	-0.464158	0.220088
Murawski 1996	unclear	132	200	240	400	0.772727	17	86	5.05882	questions	1.62113	-0.257829	0.180827
Dorman 1997	low	905	1125	849	1128	0.739737	7	36	5.14286	questions	1.63761	-0.30146	0.102042
Nakai 1997	high	1137	1637	1196	1639	1.18724	4	8	2	page	0.693147	0.171628	0.077285
Lund 1998	unclear	694	1000	1249	2000	0.733305	2	4	2	page	0.693147	-0.310194	0.0827109
Eaker 1998	unclear	511	1000	464	1000	0.828402	13	16	1.23077	page	0.207639	-0.188257	0.08957
Hoffman 1998	unclear	167	648	340	1504	0.841307	4	16	4	page	1.38629	-0.172799	0.108937
Kalantar 1999	low	166	220	149	220	0.682674	1	7	7	page	1.94591	-0.381737	0.212928
Iglesias 2000	high	131	278	279	578	1.04708	4	6	1.5	page	0.405465	0.0460035	0.146168
Jones 2000	unclear	43	73	26	73	0.385948	NA	NA		NA		-0.952054	0.341068
Svoboda 2001	low	29	45	31	46	1.14023	1	3	3	page	1.09861	0.13123	0.442614
Freise 2001	high	186	300	243	400	0.948634	4	10	2.5	page	0.916291	-0.0527326	0.156949
Subar 2001	unclear	367	450	369	450	1.03028	16	36	2.25	page	0.81093	0.0298262	0.17271
Koloski 2001	unclear	192	250	178	250	0.746817	28	32	1.14286	page	0.133531	-0.291935	0.204833
Edwards 2001	low	31	50	35	49	1.53226	1	3	3	page	1.09861	0.426743	0.429988
Jenkinson 2003	unclear	488	721	461	724	0.836915	4	12	3	page	1.09861	-0.178033	0.110962
Mond 2004	unclear	58	200	58	200	1	8	14	1.75	page	0.559616	0	0.22038
Ronckers 2004	unclear	87	100	67	100	0.303379	9	12	1.33333	page	0.287682	-1.19277	0.365576
Jepson 2005a	low	47	92	34	95	0.533659	1041.5	1645	1.57945	words	0.457078	-0.627998	0.298838
Jepson 2005b	low	536	871	372	667	0.788136	647	827	1.27821	words	0.245458	-0.238085	0.104541
Dirmaier 2007	high	1069	1948	960	1877	0.860821	13	23	1.76923	page	0.570545	-0.149868	0.0648482
Beebe 2010	unclear	169	379	194	401	1.16457	2	4	2	page	0.693147	0.152348	0.143752
Yetter 2010	unclear	134	387	105	393	0.688355	20	66	3.3	questions	1.19392	-0.37345	0.156241
McCambridge 2011	high	1049	1088	1018	1892	0.0433037	10	23	2.3	questions	0.832909	-3.13952	0.169472
Clark 2011	unclear	70	106	68	99	1.12811	5	20	4	minutes	1.38629	0.120544	0.298375
Farley 2014	high	93	312	80	308	0.826259	20	22	1.1	questions	0.0953102	-0.190847	0.179457
Bolt 2014	unclear	191	467	190	466	0.994764	2	4	2	page	0.693147	-0.00524936	0.133211
Cottrell 2015	unclear	90	390	82	391	0.884574	36	85	2.36111	questions	0.859132	-0.122649	0.172846
Hardigan 2016	unclear	374	3491	334	3476	0.885942	36	60	1.66667	questions	0.510826	-0.121103	0.079416
Guo 2016	high	337	1000	282	1000	0.772695	10	30	3	minutes	1.09861	-0.25787	0.0970284
Coast 2006	unclear	103	121	99	119	0.865049	16	36	2.25	questions	0.81093	-0.14497	0.35407
Robb 2017	unclear	824	2072	765	1985	0.949706	4	7	1.75	page	0.559616	-0.0516033	0.0643563
Tai 2018	unclear	191	646	210	682	1.05988	29	34	1.17241	questions	0.159065	0.0581525	0.119641
Blumenberg 2019	high	354	640	338	640	0.904217	4	14	3.5	minutes	1.25276	-0.100686	0.112211
Stolzmann 2019	high	26	100	28	100	1.10684	85	127	1.49412	questions	0.401536	0.101507	0.318713
Rego 2020	low	36	70	31	71	0.731944	1	3	3	questions	1.09861	-0.312051	0.338301
